# Supplementary material for: Numerical Study on a Bio-Inspired Micropillar Array Electrode in a Microfluidic Device
Source: Biosensors (Basel). 2022 Oct 16;12(10):878. doi: 10.3390/bios12100878 (PMC9599680; doi:10.3390/bios12100878)
Supplement: Supplementary file 1 [file biosensors-12-00878-s001.zip]

Archive with 1 entries (1 files):
- biosensors-1948365-supplementary.pdf
